# Supplementary material for: Multiple Comorbidities of 21 Psychological Disorders and Relationships With Psychosocial Variables: A Study of the Online Assessment and Diagnostic System Within a Web-Based Population
Source: J Med Internet Res. 2015 Feb 26;17(3):e55. doi: 10.2196/jmir.4143 (PMC4392551; doi:10.2196/jmir.4143)
Supplement: Supplementary file 2 [file jmir_v17i3e55_app2.xlsx]

## Sheet: Sheet1
Table - Frequency of co-occurrences of 21 psychological disorders for males, females, and both.
		Primary	PD/A	AwoPD	SAD	SP	GAD	OCD	PTSD	MDE	AN	BN	BED	SD_CAN	SD_ST	SD_OP	SD_SED	ALCD	SMD	BDD	PG	PI	PH
		n	n (%)	n (%)	n (%)	n (%)	n (%)	n (%)	n (%)	n (%)	n (%)	n (%)	n (%)	n (%)	n (%)	n (%)	n (%)	n (%)	n (%)	n (%)	n (%)	n (%)	n (%)
PD/A	Males	478		0 (0.00)	280 (58.58)	191 (39.96)	288 (60.25)	118 (24.69)	127 (26.57)	289 (60.46)	2 (0.42)	18 (3.77)	12 (2.51)	37 (7.74)	27 (5.65)	12 (2.51)	68 (14.23)	111 (23.22)	6 (1.26)	30 (6.28)	26 (5.44)	262 (54.81)	34 (7.11)
	Females	1000		0 (0.00)	555 (55.50)	463 (46.30)	633 (63.30)	259 (25.90)	337 (33.70)	615 (61.50)	6 (0.60)	96 (9.60)	58 (5.80)	52 (5.20)	33 (3.30)	22 (2.20)	119 (11.90)	119 (11.90)	12 (1.20)	91 (9.10)	36 (3.60)	577 (57.70)	122 (12.20)
	Both	1478		0 (0.00)	835 (56.50)	654 (44.25)	921 (62.31)	377 (25.51)	464 (31.39)	904 (61.16)	8 (0.54)	114 (7.71)	70 (4.74)	89 (6.02)	60 (4.06)	34 (2.30)	187 (12.65)	230 (15.56)	18 (1.22)	121 (8.19)	62 (4.19)	839 (56.77)	156 (10.55)
AwoPD	Males	190	0 (0.00)		126 (66.32)	52 (27.37)	105 (55.26)	38 (20.00)	23 (12.11)	115 (60.53)	1 (0.53)	11 (5.79)	11 (5.79)	17 (8.95)	9 (4.74)	4 (2.11)	12 (6.32)	42 (22.11)	0 (0.00)	13 (6.84)	13 (6.84)	84 (44.21)	21 (11.05)
	Females	323	0 (0.00)		208 (64.40)	110 (34.06)	197 (60.99)	64 (19.81)	87 (26.93)	170 (52.63)	0 (0.00)	15 (4.64)	19 (5.88)	19 (5.88)	6 (1.86)	2 (0.62)	24 (7.43)	45 (13.93)	1 (0.31)	34 (10.53)	11 (3.41)	165 (51.08)	31 (9.60)
	Both	513	0 (0.00)		334 (65.11)	162 (31.58)	302 (58.87)	102 (19.88)	110 (21.44)	285 (55.56)	1 (0.19)	26 (5.07)	30 (5.85)	36 (7.02)	15 (2.92)	6 (1.17)	36 (7.02)	87 (16.96)	1 (0.19)	47 (9.16)	24 (4.68)	249 (48.54)	52 (10.14)
SAD	Males	517	123 (23.79)	158 (30.56)		135 (26.11)	299 (57.83)	99 (19.15)	95 (18.38)	275 (53.19)	1 (0.19)	16 (3.09)	28 (5.42)	50 (9.67)	22 (4.26)	9 (1.74)	41 (7.93)	120 (23.21)	3 (0.58)	33 (6.38)	21 (4.06)	229 (44.29)	40 (7.74)
	Females	821	255 (31.06)	218 (26.55)		291 (35.44)	495 (60.29)	148 (18.03)	217 (26.43)	435 (52.98)	5 (0.61)	67 (8.16)	52 (6.33)	46 (5.60)	21 (2.56)	13 (1.58)	49 (5.97)	112 (13.64)	11 (1.34)	109 (13.28)	17 (2.07)	405 (49.33)	102 (12.42)
	Both	1338	378 (28.25)	376 (28.10)		426 (31.84)	794 (59.34)	247 (18.46)	312 (23.32)	710 (53.06)	6 (0.45)	83 (6.20)	80 (5.98)	96 (7.17)	43 (3.21)	22 (1.64)	90 (6.73)	232 (17.34)	14 (1.05)	142 (10.61)	38 (2.84)	634 (47.38)	142 (10.61)
SP	Males	160	59 (36.88)	23 (14.38)	62 (38.75)		87 (54.38)	41 (25.63)	33 (20.63)	76 (47.50)	1 (0.63)	3 (1.88)	3 (1.88)	9 (5.63)	5 (3.13)	3 (1.88)	18 (11.25)	36 (22.50)	0 (0.00)	5 (3.13)	10 (6.25)	56 (35.00)	10 (6.25)
	Females	404	172 (42.57)	75 (18.56)	183 (45.30)		240 (59.41)	116 (28.71)	138 (34.16)	205 (50.74)	1 (0.25)	27 (6.68)	28 (6.93)	13 (3.22)	7 (1.73)	9 (2.23)	33 (8.17)	61 (15.10)	9 (2.23)	46 (11.39)	6 (1.49)	208 (51.49)	45 (11.14)
	Both	564	231 (40.96)	98 (17.38)	245 (43.44)		327 (57.98)	157 (27.84)	171 (30.32)	281 (49.82)	2 (0.35)	30 (5.32)	31 (5.50)	22 (3.90)	12 (2.13)	12 (2.13)	51 (9.04)	97 (17.20)	9 (1.60)	51 (9.04)	16 (2.84)	264 (46.81)	55 (9.75)
GAD	Males	586	162 (27.65)	104 (17.75)	327 (55.80)	160 (27.30)		142 (24.23)	131 (22.35)	407 (69.45)	0 (0.00)	35 (5.97)	24 (4.10)	57 (9.73)	16 (2.73)	6 (1.02)	58 (9.90)	141 (24.06)	5 (0.85)	32 (5.46)	30 (5.12)	334 (57.00)	58 (9.90)
	Females	1470	440 (29.93)	223 (15.17)	746 (50.75)	509 (34.63)		342 (23.27)	431 (29.32)	967 (65.78)	9 (0.61)	125 (8.50)	117 (7.96)	65 (4.42)	40 (2.72)	23 (1.56)	119 (8.10)	217 (14.76)	10 (0.68)	182 (12.38)	27 (1.84)	902 (61.36)	172 (11.70)
	Both	2056	602 (29.28)	327 (15.90)	1073 (52.19)	669 (32.54)		184 (8.95)	562 (27.33)	1374 (66.83)	9 (0.44)	160 (7.78)	141 (6.86)	122 (5.93)	56 (2.72)	29 (1.41)	177 (8.61)	358 (17.41)	15 (0.73)	214 (10.41)	57 (2.77)	1236 (60.12)	230 (11.19)
OCD	Males	175	43 (24.57)	25 (14.29)	55 (31.43)	60 (34.29)	82 (46.86)		21 (12.00)	91 (52.00)	0 (0.00)	10 (5.71)	5 (2.86)	14 (8.00)	8 (4.57)	1 (0.57)	14 (8.00)	35 (20.00)	0 (0.00)	10 (5.71)	11 (6.29)	59 (33.71)	11 (6.29)
	Females	288	89 (30.90)	39 (13.54)	128 (44.44)	130 (45.14)	182 (63.19)		75 (26.04)	158 (54.86)	2 (0.69)	26 (9.03)	12 (4.17)	12 (4.17)	5 (1.74)	2 (0.69)	17 (5.90)	23 (7.99)	3 (1.04)	43 (14.93)	1 (0.35)	132 (45.83)	34 (11.81)
	Both	463	132 (28.51)	64 (13.82)	183 (39.52)	190 (41.04)	264 (57.02)		96 (20.73)	249 (53.78)	2 (0.43)	36 (7.78)	17 (3.67)	26 (5.62)	13 (2.81)	3 (0.65)	31 (6.70)	58 (12.53)	3 (0.65)	53 (11.45)	12 (2.59)	191 (41.25)	45 (9.72)
PTSD	Males	116	57 (49.14)	13 (11.21)	58 (50.00)	45 (38.79)	68 (58.62)	38 (32.76)		88 (75.86)	0 (0.00)	10 (8.62)	6 (5.17)	11 (9.48)	6 (5.17)	5 (4.31)	15 (12.93)	26 (22.41)	7 (6.03)	9 (7.76)	13 (11.21)	71 (61.21)	11 (9.48)
	Females	388	132 (34.02)	60 (15.46)	191 (49.23)	170 (43.81)	229 (59.02)	138 (35.57)		257 (66.24)	4 (1.03)	42 (10.82)	28 (7.22)	34 (8.76)	14 (3.61)	18 (4.64)	48 (12.37)	55 (14.18)	16 (4.12)	42 (10.82)	11 (2.84)	243 (62.63)	43 (11.08)
	Both	504	189 (37.50)	73 (14.48)	249 (49.40)	215 (42.66)	297 (58.93)	176 (34.92)		345 (68.45)	4 (0.79)	52 (10.32)	34 (6.75)	45 (8.93)	20 (3.97)	23 (4.56)	63 (12.50)	81 (16.07)	23 (4.56)	51 (10.12)	24 (4.76)	314 (62.30)	54 (10.71)
MDE	Males	858	207 (24.13)	154 (17.95)	405 (47.20)	192 (22.38)	485 (56.53)	245 (28.55)	227 (26.46)		1 (0.12)	39 (4.55)	39 (4.55)	85 (9.91)	44 (5.13)	23 (2.68)	89 (10.37)	221 (25.76)	7 (0.82)	75 (8.74)	59 (6.88)	511 (59.56)	138 (16.08)
	Females	1761	505 (28.68)	321 (18.23)	931 (52.87)	611 (34.70)	1094 (62.12)	465 (26.41)	656 (37.25)		17 (0.97)	261 (14.82)	152 (8.63)	117 (6.64)	70 (3.98)	48 (2.73)	163 (9.26)	338 (19.19)	23 (1.31)	294 (16.70)	51 (2.90)	1224 (69.51)	373 (21.18)
	Both	2649	712 (26.88)	475 (17.93)	1336 (50.43)	803 (30.31)	1579 (59.61)	710 (26.80)	883 (33.33)		18 (0.68)	300 (11.33)	191 (7.21)	202 (7.63)	114 (4.30)	71 (2.68)	252 (9.51)	559 (21.10)	30 (1.13)	369 (13.93)	110 (4.15)	1735 (65.50)	511 (19.29)
AN	Males	3	0 (0.00)	1 (33.33)	1 (33.33)	0 (0.00)	1 (33.33)	1 (33.33)	1 (33.33)	0 (0.00)		0 (0.00)	0 (0.00)	0 (0.00)	0 (0.00)	0 (0.00)	0 (0.00)	1 (33.33)	0 (0.00)	1 (33.33)	0 (0.00)	2 (66.67)	0 (0.00)
	Females	11	3 (27.27)	1 (9.09)	7 (63.64)	4 (36.36)	8 (72.73)	5 (45.45)	2 (18.18)	10 (90.91)		7 (63.64)	0 (0.00)	0 (0.00)	0 (0.00)	0 (0.00)	0 (0.00)	1 (9.09)	1 (9.09)	1 (9.09)	1 (9.09)	7 (63.64)	0 (0.00)
	Both	14	3 (21.43)	2 (14.29)	8 (57.14)	4 (28.57)	9 (64.29)	6 (42.86)	3 (21.43)	10 (71.43)		7 (50.00)	0 (0.00)	0 (0.00)	0 (0.00)	0 (0.00)	0 (0.00)	2 (14.29)	1 (7.14)	2 (14.29)	1 (7.14)	9 (64.29)	0 (0.00)
BN	Males	26	5 (19.23)	7 (26.92)	13 (50.00)	9 (34.62)	15 (57.69)	12 (46.15)	7 (26.92)	21 (80.77)	0 (0.00)		0 (0.00)	3 (11.54)	3 (11.54)	2 (7.69)	4 (15.38)	6 (23.08)	1 (3.85)	9 (34.62)	3 (11.54)	16 (61.54)	3 (11.54)
	Females	479	126 (26.30)	64 (13.36)	239 (49.90)	127 (26.51)	248 (51.77)	171 (35.70)	160 (33.40)	341 (71.19)	14 (2.92)		0 (0.00)	37 (7.72)	38 (7.93)	25 (5.22)	50 (10.44)	105 (21.92)	12 (2.51)	243 (50.73)	10 (2.09)	284 (59.29)	58 (12.11)
	Both	505	131 (25.94)	71 (14.06)	252 (49.90)	136 (26.93)	263 (52.08)	183 (36.24)	167 (33.07)	362 (71.68)	14 (2.77)		0 (0.00)	40 (7.92)	41 (8.12)	27 (5.35)	54 (10.69)	111 (21.98)	13 (2.57)	252 (49.90)	13 (2.57)	300 (59.41)	61 (12.08)
BED	Males	13	3 (23.08)	3 (23.08)	9 (69.23)	4 (30.77)	8 (61.54)	3 (23.08)	4 (30.77)	8 (61.54)	0 (0.00)	0 (0.00)		1 (7.69)	0 (0.00)	0 (0.00)	2 (15.38)	3 (23.08)	0 (0.00)	5 (38.46)	2 (15.38)	6 (46.15)	3 (23.08)
	Females	105	23 (21.90)	16 (15.24)	53 (50.48)	31 (29.52)	63 (60.00)	24 (22.86)	44 (41.90)	71 (67.62)	0 (0.00)	0 (0.00)		4 (3.81)	1 (0.95)	2 (1.90)	8 (7.62)	12 (11.43)	0 (0.00)	18 (17.14)	1 (0.95)	50 (47.62)	13 (12.38)
	Both	118	26 (22.03)	19 (16.10)	62 (52.54)	35 (29.66)	71 (60.17)	27 (22.88)	48 (40.68)	79 (66.95)	0 (0.00)	0 (0.00)		5 (4.24)	1 (0.85)	2 (1.69)	10 (8.47)	15 (12.71)	0 (0.00)	23 (19.49)	3 (2.54)	56 (47.46)	16 (13.56)
SD_CAN	Males	28	7 (25.00)	2 (7.14)	10 (35.71)	4 (14.29)	15 (53.57)	6 (21.43)	7 (25.00)	17 (60.71)	0 (0.00)	4 (14.29)	1 (3.57)		8 (28.57)	1 (3.57)	6 (21.43)	14 (50.00)	1 (3.57)	4 (14.29)	3 (10.71)	13 (46.43)	0 (0.00)
	Females	28	12 (42.86)	4 (14.29)	16 (57.14)	13 (46.43)	18 (64.29)	9 (32.14)	15 (53.57)	22 (78.57)	0 (0.00)	6 (21.43)	8 (28.57)		7 (25.00)	3 (10.71)	7 (25.00)	7 (25.00)	1 (3.57)	6 (21.43)	2 (7.14)	14 (50.00)	8 (28.57)
	Both	56	19 (33.93)	6 (10.71)	26 (46.43)	17 (30.36)	33 (58.93)	15 (26.79)	22 (39.29)	39 (69.64)	0 (0.00)	10 (17.86)	9 (16.07)		15 (26.79)	4 (7.14)	13 (23.21)	21 (37.50)	2 (3.57)	10 (17.86)	5 (8.93)	27 (48.21)	8 (14.29)
SD_ST	Males	1	0 (0.00)	0 (0.00)	1 (100.00)	0 (0.00)	1 (100.00)	0 (0.00)	1 (100.00)	1 (100.00)	0 (0.00)	0 (0.00)	1 (100.00)	0 (0.00)		0 (0.00)	0 (0.00)	0 (0.00)	0 (0.00)	0 (0.00)	0 (0.00)	1 (100.00)	0 (0.00)
	Females	9	4 (44.44)	1 (11.11)	5 (55.56)	0 (0.00)	4 (44.44)	4 (44.44)	5 (55.56)	5 (55.56)	1 (11.11)	2 (22.22)	1 (11.11)	4 (44.44)		2 (22.22)	3 (33.33)	3 (33.33)	0 (0.00)	0 (0.00)	1 (11.11)	5 (55.56)	1 (11.11)
	Both	10	4 (40.00)	1 (10.00)	6 (60.00)	0 (0.00)	5 (50.00)	4 (40.00)	6 (60.00)	6 (60.00)	1 (10.00)	2 (20.00)	2 (20.00)	4 (40.00)		2 (20.00)	3 (30.00)	3 (30.00)	0 (0.00)	0 (0.00)	1 (10.00)	6 (60.00)	1 (10.00)
SD_OP	Males	6	1 (16.67)	2 (33.33)	4 (66.67)	2 (33.33)	3 (50.00)	1 (16.67)	2 (33.33)	3 (50.00)	0 (0.00)	0 (0.00)	1 (16.67)	3 (50.00)	2 (33.33)		1 (16.67)	1 (16.67)	0 (0.00)	1 (16.67)	1 (16.67)	2 (33.33)	1 (16.67)
	Females	5	2 (40.00)	1 (20.00)	3 (60.00)	2 (40.00)	2 (40.00)	2 (40.00)	2 (40.00)	4 (80.00)	0 (0.00)	1 (20.00)	0 (0.00)	2 (40.00)	1 (20.00)		3 (60.00)	2 (40.00)	1 (20.00)	2 (40.00)	1 (20.00)	4 (80.00)	1 (20.00)
	Both	11	3 (27.27)	3 (27.27)	7 (63.64)	4 (36.36)	5 (45.45)	3 (27.27)	4 (36.36)	7 (63.64)	0 (0.00)	1 (9.09)	1 (9.09)	5 (45.45)	3 (27.27)		4 (36.36)	3 (27.27)	1 (9.09)	3 (27.27)	2 (18.18)	6 (54.55)	2 (18.18)
SD_SED	Males	12	7 (58.33)	0 (0.00)	4 (33.33)	6 (50.00)	7 (58.33)	3 (25.00)	1 (8.33)	7 (58.33)	0 (0.00)	1 (8.33)	1 (8.33)	0 (0.00)	1 (8.33)	2 (16.67)		2 (16.67)	0 (0.00)	3 (25.00)	2 (16.67)	8 (66.67)	0 (0.00)
	Females	14	4 (28.57)	2 (14.29)	7 (50.00)	5 (35.71)	7 (50.00)	2 (14.29)	8 (57.14)	8 (57.14)	0 (0.00)	1 (7.14)	0 (0.00)	1 (7.14)	3 (21.43)	1 (7.14)		1 (7.14)	0 (0.00)	2 (14.29)	0 (0.00)	8 (57.14)	2 (14.29)
	Both	26	11 (42.31)	2 (7.69)	11 (42.31)	11 (42.31)	14 (53.85)	5 (19.23)	9 (34.62)	15 (57.69)	0 (0.00)	2 (7.69)	1 (3.85)	1 (3.85)	4 (15.38)	3 (11.54)		3 (11.54)	0 (0.00)	5 (19.23)	2 (7.69)	16 (61.54)	2 (7.69)
ALCD	Males	65	17 (26.15)	10 (15.38)	26 (40.00)	18 (27.69)	36 (55.38)	13 (20.00)	21 (32.31)	36 (55.38)	0 (0.00)	4 (6.15)	5 (7.69)	7 (10.77)	4 (6.15)	3 (4.62)	9 (13.85)		0 (0.00)	7 (10.77)	10 (15.38)	28 (43.08)	6 (9.23)
	Females	95	21 (22.11)	4 (4.21)	44 (46.32)	19 (20.00)	37 (38.95)	18 (18.95)	27 (28.42)	48 (50.53)	0 (0.00)	17 (17.89)	6 (6.32)	17 (17.89)	13 (13.68)	5 (5.26)	12 (12.63)		1 (1.05)	10 (10.53)	5 (5.26)	40 (42.11)	16 (16.84)
	Both	160	38 (23.75)	14 (8.75)	70 (43.75)	37 (23.13)	73 (45.63)	31 (19.38)	48 (30.00)	84 (52.50)	0 (0.00)	21 (13.13)	11 (6.88)	24 (15.00)	17 (10.63)	8 (5.00)	21 (13.13)		1 (0.63)	17 (10.63)	15 (9.38)	68 (42.50)	22 (13.75)
SMD	Males	9	5 (55.56)	2 (22.22)	6 (66.67)	4 (44.44)	6 (66.67)	8 (88.89)	4 (44.44)	9 (100.00)	0 (0.00)	1 (11.11)	1 (11.11)	1 (11.11)	0 (0.00)	1 (11.11)	3 (33.33)	5 (55.56)		4 (44.44)	2 (22.22)	9 (100.00)	1 (11.11)
	Females	40	23 (57.50)	10 (25.00)	26 (65.00)	20 (50.00)	29 (72.50)	14 (35.00)	22 (55.00)	31 (77.50)	1 (2.50)	6 (15.00)	5 (12.50)	0 (0.00)	2 (5.00)	2 (5.00)	5 (12.50)	8 (20.00)		7 (17.50)	4 (10.00)	32 (80.00)	10 (25.00)
	Both	49	28 (57.14)	12 (24.49)	32 (65.31)	24 (48.98)	35 (71.43)	22 (44.90)	26 (53.06)	40 (81.63)	1 (2.04)	7 (14.29)	6 (12.24)	1 (2.04)	2 (4.08)	3 (6.12)	8 (16.33)	13 (26.53)		11 (22.45)	6 (12.24)	41 (83.67)	11 (22.45)
BDD	Males	92	25 (27.17)	25 (27.17)	61 (66.30)	25 (27.17)	60 (65.22)	33 (35.87)	28 (30.43)	68 (73.91)	0 (0.00)	12 (13.04)	9 (9.78)	15 (16.30)	8 (8.70)	2 (2.17)	9 (9.78)	22 (23.91)	0 (0.00)		6 (6.52)	43 (46.74)	10 (10.87)
	Females	392	124 (31.63)	81 (20.66)	263 (67.09)	157 (40.05)	256 (65.31)	137 (34.95)	143 (36.48)	265 (67.60)	9 (2.30)	115 (29.34)	63 (16.07)	31 (7.91)	22 (5.61)	9 (2.30)	31 (7.91)	77 (19.64)	6 (1.53)		4 (1.02)	250 (63.78)	50 (12.76)
	Both	484	149 (30.79)	106 (21.90)	324 (66.94)	182 (37.60)	316 (65.29)	170 (35.12)	171 (35.33)	333 (68.80)	9 (1.86)	127 (26.24)	72 (14.88)	46 (9.50)	30 (6.20)	11 (2.27)	40 (8.26)	99 (20.45)	6 (1.24)		10 (2.07)	293 (60.54)	60 (12.40)
PG	Males	10	3 (30.00)	1 (10.00)	3 (30.00)	2 (20.00)	5 (50.00)	3 (30.00)	2 (20.00)	7 (70.00)	0 (0.00)	2 (20.00)	0 (0.00)	1 (10.00)	2 (20.00)	0 (0.00)	1 (10.00)	3 (30.00)	0 (0.00)	1 (10.00)		5 (50.00)	0 (0.00)
	Females	8	2 (25.00)	0 (0.00)	3 (37.50)	3 (37.50)	2 (25.00)	1 (12.50)	1 (12.50)	6 (75.00)	0 (0.00)	0 (0.00)	1 (12.50)	2 (25.00)	0 (0.00)	0 (0.00)	0 (0.00)	1 (12.50)	0 (0.00)	1 (12.50)		4 (50.00)	1 (12.50)
	Both	18	5 (27.78)	1 (5.56)	6 (33.33)	5 (27.78)	7 (38.89)	4 (22.22)	3 (16.67)	13 (72.22)	0 (0.00)	2 (11.11)	1 (5.56)	3 (16.67)	2 (11.11)	0 (0.00)	1 (5.56)	4 (22.22)	0 (0.00)	2 (11.11)		9 (50.00)	1 (5.56)
PI	Males	573	132 (23.04)	116 (20.24)	282 (49.21)	140 (24.43)	320 (55.85)	145 (25.31)	133 (23.21)	370 (64.57)	0 (0.00)	38 (6.63)	37 (6.46)	47 (8.20)	21 (3.66)	13 (2.27)	53 (9.25)	126 (21.99)	8 (1.40)	39 (6.81)	32 (5.58)		53 (9.25)
	Females	1581	438 (27.70)	232 (14.67)	721 (45.60)	522 (33.02)	979 (61.92)	381 (24.10)	610 (38.58)	985 (62.30)	14 (0.89)	182 (11.51)	124 (7.84)	74 (4.68)	49 (3.10)	50 (3.16)	171 (10.82)	224 (14.17)	31 (1.96)	213 (13.47)	42 (2.66)		161 (10.18)
	Both	2154	570 (26.46)	348 (16.16)	1003 (46.56)	662 (30.73)	1299 (60.31)	526 (24.42)	743 (34.49)	1355 (62.91)	14 (0.65)	220 (10.21)	161 (7.47)	121 (5.62)	70 (3.25)	63 (2.92)	224 (10.40)	350 (16.25)	39 (1.81)	252 (11.70)	74 (3.44)		214 (9.94)
PH	Males	56	15 (26.79)	9 (16.07)	30 (53.57)	15 (26.79)	33 (58.93)	10 (17.86)	18 (32.14)	41 (73.21)	0 (0.00)	5 (8.93)	5 (8.93)	10 (17.86)	2 (3.57)	1 (1.79)	9 (16.07)	11 (19.64)	0 (0.00)	5 (8.93)	7 (12.50)	34 (60.71)
	Females	188	55 (29.26)	34 (18.09)	105 (55.85)	63 (33.51)	127 (67.55)	41 (21.81)	65 (34.57)	138 (73.40)	2 (1.06)	25 (13.30)	17 (9.04)	12 (6.38)	10 (5.32)	7 (3.72)	22 (11.70)	25 (13.30)	5 (2.66)	38 (20.21)	6 (3.19)	114 (60.64)
	Both	244	70 (28.69)	43 (17.62)	135 (55.33)	78 (31.97)	160 (65.57)	51 (20.90)	83 (34.02)	179 (73.36)	2 (0.82)	30 (12.30)	22 (9.02)	22 (9.02)	12 (4.92)	8 (3.28)	31 (12.70)	36 (14.75)	5 (2.05)	43 (17.62)	13 (5.33)	148 (60.66)
